# Supplementary material for: Eutrophication triggered changes in network structure and fluxes of the Comacchio Lagoon (Italy)
Source: PLoS One. 2025 Jan 8;20(1):e0313416. doi: 10.1371/journal.pone.0313416 (PMC11981538; doi:10.1371/journal.pone.0313416)
Supplement: S1 Table — (XLS) [file pone.0313416.s001.xls]

## Sheet: S1
Variable	PRE-transformation period references	POST-transformation period references
Bird	·Volponi S., Brichetti P., Fasola M ., Foschi U.F., 1998. Uccelli acquatici nelle Vali di Comacchio: passato, presente e prospettive future. In Supplemento al n. 5/98 di laguna.	Tinarelli R., Giannella C., Melega L. (a cura di), 2010. Lo svernamento degli uccelli acquatici in Emilia-Romagna: 1994-2009. Regione Emilia-Romagna & AsOER ONLUS. Tecnograf, Reggio-Emilia, 344 pp.
Bird	·Tinarelli R., Giannella C., Melega L. (a cura di), 2010. Lo svernamento degli uccelli acquatici in Emilia-Romagna: 1994-2009. Regione Emilia-Romagna & AsOER ONLUS. Tecnograf, Reggio-Emilia, 344 pp.
Fish	·Park of the Po River Delta	·Park of the Po River Delta
Fish	· De Leo GA, Gatto M. 1995. A size and age structured model of the European eel (Anguilla anguilla L.). Canadian Journal of Fisheries and Aquatic Sciences 52: 1351–1367.	· Aschonitis, V., Castaldelli, G., Lanzoni, M., Rossi, R., Kennedy, C., Fano, E.A., 2017. Long-term records (1781-2013) of European eel (Anguilla anguilla L.) production in the Comacchio Lagoon (Italy): evaluation of local and global factors as causes of the population collapse. In: , 27. Aquatic Conservation: Marine and Freshwater Ecosystems, 502–520.
Fish	Cecchini Folco, 2004. Sorella anguilla. Pesca e manifattura nelle Valli di Comacchio. Minerva Edizioni. pp 349	Cecchini Folco, 2004. Sorella anguilla. Pesca e manifattura nelle Valli di Comacchio. Minerva Edizioni. pp 349
Macrobenthos	· Colombo G., Ceccherelli VU., Gaiani V. 1988.Biomassa macrobentonica delle Valli di Comacchio.	·Michele Mistri, Persistence of benthic communities: a case study from the Valli di Comacchio, a Northern Adriatic lagoonal ecosystem (Italy), ICES Journal of Marine Science, Volume 59, Issue 2, 2002, Pages 314–322, https://doi.org/10.1006/jmsc.2001.1169
Phyto-macrobenthos	· Riccardo Coletti AA 1998-1999. Ruppia cirrhosa come microhabitat preferenziale per il macrozoobenthos nelle Valli di Comacchio. Thesis
Zooplankton	·Victor Ugo Ceccherelli, 1976. Preliminary observations on zooplankton communities of the Valli di Comacchio: The Copepods. Archo Oceonagr. Limnol. 18 suppl. 3 pg 411-424.
Zooplankton	·Victor Ugo Ceccherelli, Ireneo Ferrari,1982. Annual and seasonal variations of ooplankton in a shallow-water lagoon system, the Valli of Comacchio, Estuarine, Coastal and Shelf Science, Volume 14, Issue 3, 1982, Pages 37-350, https://doi.org/10.1016/S0302-3524(82)80021-2.
Vegetation	·Filippo Piccoli, 1998. Passato e presente della vegetazione delle Valli di Comacchio. In Supplemento al n. 5/98 di laguna.	·Filippo Piccoli, 1998. Passato e presente della vegetazione delle Valli di Comacchio. In Supplemento al n. 5/98 di laguna.
Diatoms		·Andreoli, C., Bresciani, E., Moro, I., Scarabel, L., La Rocca, N., Dalla Valle, L. and Ghion, F.. "A Survey on a Persistent Greenish Bloom in the Comacchio Lagoons (Ferrara, Italy)" , vol. 42, no. 5, 1999, pp. 467-479. https://doi.org/10.1515/BOT.1999.054
Bacteria		·Sorokin YI, Dallocchio F, Gelli F, Pregnolato L (1996) Phosphorus metabolism in anthropogenically transformed lagoon ecosystems: The Comacchio lagoons (Ferrara, Italy). J Sea Res 35(4):243–250. https://doi.org/10.1016/S1385-1101(96)90751-0
Bacteria		·Sorokin YI, Zakuskina OY (2010) Features of the Comacchio ecosystem transformed during persistent bloom of picocyanobacteria. J Oceanogr 66(3):373–387. https://doi.org/10.1007/s10872-010-0033-9
Environmental variables and chlorophyll-a	Colombo et al., 1988	Schippa et al., 2014
Environmental variables and chlorophyll-a	Ceccherelli & Ferrari, 1976	Lanzoni, 2020
Environmental variables and chlorophyll-a	S.I.VAL.CO, 1980
