# Supplementary material for: Eutrophication triggered changes in network structure and fluxes of the Comacchio Lagoon (Italy)
Source: PLoS One. 2025 Jan 8;20(1):e0313416. doi: 10.1371/journal.pone.0313416 (PMC11981538; doi:10.1371/journal.pone.0313416)
Supplement: S2 Table — (XLS) [file pone.0313416.s002.xls]

## Sheet: S2
PRE-TRANSFORMATION					POST-TRANSFORMATION
Predator (raw)	Prey (raw)	Predator (functional group)	Prey (functional group)		Predator (raw)	Prey (raw)	Predator (functional group)	Prey (functional group)
Anguilla anguilla	Atherina boyeri	Anguilla anguilla	Atherina boyeri		Ardea alba	Engraulis encrasicolus	Birds	Engraulis encrasicolus
Anguilla anguilla	Upogebia pusilla	Anguilla anguilla	Upogebia pusilla		Ardea cinerea	Engraulis encrasicolus	Birds	Anguilla anguilla
Anguilla anguilla Juveniles	Hydrobia sp.	Anguilla anguilla	Surface Deposit Feeders		Egretta garzetta	Engraulis encrasicolus	Birds	Mugil spp.
Anguilla anguilla Juveniles	Haminoea hydatis	Anguilla anguilla	Grazers		Podiceps cristatus	Engraulis encrasicolus	Engraulis encrasicolus	Copepoda
Anguilla anguilla Juveniles	Tritia neritea	Anguilla anguilla	Scrapers		Podiceps nigricollis	Engraulis encrasicolus	Engraulis encrasicolus	Grazers
Anguilla anguilla Juveniles	Littorina sp.	Anguilla anguilla	Shrimp		Sterna hirundo	Engraulis encrasicolus	Surface Deposit Feeders	Diatom
Anguilla anguilla Juveniles	Idotea balthica	Anguilla anguilla	Subsurface Deposit Feeders		Sterna sandvicensis	Engraulis encrasicolus	Surface Deposit Feeders	Dinoflagellata
Anguilla anguilla Juveniles	Gammarus sp.	Gobidae	Scrapers		Phalacrocorax carbo	Anguilla anguilla	Surface Deposit Feeders	Picocyanobacteria
Anguilla anguilla Juveniles	Palaemon elegans	Gobidae	Surface Deposit Feeders		Phalacrocorax carbo	Mugil spp.	Surface Deposit Feeders	Nanocyanobacteria
Anguilla anguilla Juveniles	Chironomus salinarius	Upogebia pusilla	Scrapers		Phalacrocorax pygmaeus	Anguilla anguilla	Grazers	Diatom
Anguilla anguilla Juveniles	Gastropoda	Dicentrarchus labrax	Atherina boyeri		Phalacrocorax pygmaeus	Mugil spp.	Grazers	Dinoflagellata
Gobidae	Crustacea	Dicentrarchus labrax	Shrimp		Phalacrocorax pygmaeus	Engraulis encrasicolus	Grazers	Picocyanobacteria
Gobidae	Polychaeta sedentary	Dicentrarchus labrax	Upogebia pusilla		Engraulis encrasicolus	Copepoda	Grazers	Nanocyanobacteria
Upogebia pusilla	Crustacea	Atherina boyeri	Surface Deposit Feeders		Engraulis encrasicolus	Zoea larvae	Actiniaria	Picocyanobacteria
Dicentrarchus labrax	Atherina boyeri	Atherina boyeri	Grazers		Engraulis encrasicolus	Mysida	Actiniaria	Nanocyanobacteria
Dicentrarchus labrax	Palaemon elegans	Atherina boyeri	Actiniaria		Acartia	Diatom	Actiniaria	Detritus
Dicentrarchus labrax	Upogebia pusilla	Atherina boyeri	Shrimp		Acartia	Dinoflagellata	Benthic Predators	Picocyanobacteria
Atherina boyeri	Hydrobia sp.	Atherina boyeri	Scrapers		Acartia	Picocyanobacteria	Benthic Predators	Nanocyanobacteria
Atherina boyeri	Haminoea hydatis	Atherina boyeri	Subsurface Deposit Feeders		Acartia	Nanocyanobacteria	Benthic Predators	Detritus
Atherina boyeri	Tritia neritea	Surface Deposit Feeders	Ruppia cirrhosa		Zoea larvae	Diatom	Surface Deposit Feeders	Detritus
Atherina boyeri	Littorina sp.	Surface Deposit Feeders	Lamprothamnium papulosum		Zoea larvae	Dinoflagellata	Grazers	Detritus
Atherina boyeri	Actiniaria	Grazers	Ruppia cirrhosa		Zoea larvae	Picocyanobacteria	Suspension Feeders	Picocyanobacteria
Atherina boyeri	Palaemon elegans	Grazers	Lamprothamnium papulosum		Zoea larvae	Nanocyanobacteria	Suspension Feeders	Nanocyanobacteria
Atherina boyeri	Idotea balthica	Scrapers	Ruppia cirrhosa		Mysida	Diatom	Suspension Feeders	Detritus
Atherina boyeri	Gammarus sp.	Scrapers	Lamprothamnium papulosum		Mysida	Dinoflagellata	Shrimp	Subsurface Deposit Feeders
Atherina boyeri	Alitta succinea	Actiniaria	Detritus		Mysida	Picocyanobacteria	Shrimp	Copepoda
Atherina boyeri	Monocorophium insidiosum	Actiniaria	Filter Feeders		Mysida	Nanocyanobacteria	Shrimp	Diatom
Atherina boyeri	Oligochaeta	Shrimp	Scrapers		Ciliata	Diatom	Shrimp	Grazers
Atherina boyeri	Chironomus salinarius	Shrimp	Subsurface Deposit Feeders		Ciliata	Dinoflagellata	Shrimp	Surface Deposit Feeders
Hydrobia sp.	Ruppia cirrhosa	Surface Deposit Feeders	Detritus		Ciliata	Picocyanobacteria	Anguilla anguilla	Engraulis encrasicolus
Hydrobia sp.	Lamprothamnium papulosum	Subsurface Deposit Feeders	Detritus		Ciliata	Nanocyanobacteria	Anguilla anguilla	Shrimp
Haminoea hydatis	Ruppia cirrhosa	Mugil spp.	Suspension Feeders		Actiniaria	Picocyanobacteria	Anguilla anguilla	Subsurface Deposit Feeders
Haminoea hydatis	Lamprothamnium papulosum	Mugil spp.	Grazers		Actiniaria	Nanocyanobacteria	Mugil spp.	Detritus
Tritia neritea	Ruppia cirrhosa	Mugil spp.	Benthic Predators		Actiniaria	Detritus	Mugil spp.	Diatom
Tritia neritea	Lamprothamnium papulosum	Mugil spp.	Scrapers		Turbellaria	Picocyanobacteria	Mugil spp.	Copepoda
Littorina sp.	Ruppia cirrhosa	Mugil spp.	Surface Deposit Feeders		Turbellaria	Nanocyanobacteria	Mugil spp.	Scrapers
Littorina sp.	Lamprothamnium papulosum	Mugil spp.	Detritus		Turbellaria	Detritus	Mugil spp.	Surface Deposit Feeders
Idotea balthica	Ruppia cirrhosa	Flatfish	Suspension Feeders		Nemertea	Picocyanobacteria	Copepoda	Diatom
Idotea balthica	Lamprothamnium papulosum	Flatfish	Grazers		Nemertea	Nanocyanobacteria	Copepoda	Dinoflagellata
Gammarus sp.	Ruppia cirrhosa	Flatfish	Benthic Predators		Nemertea	Detritus	Copepoda	Picocyanobacteria
Gammarus sp.	Lamprothamnium papulosum	Flatfish	Scrapers		Hydrobiidae	Picocyanobacteria	Copepoda	Nanocyanobacteria
Actiniaria	Detritus	Flatfish	Surface Deposit Feeders		Hydrobiidae	Nanocyanobacteria	Copepoda	Filter Feeders
Actiniaria	Rotifera	Maja squinado	Grazers		Hydrobiidae	Detritus	Filter Feeders	Detritus
Palaemon elegans	Gammarus sp.	Maja squinado	Scrapers		Gastropoda	Picocyanobacteria	Copepoda	Detritus
Palaemon elegans	Chironomus salinarius	Maja squinado	Surface Deposit Feeders		Gastropoda	Nanocyanobacteria	Scrapers	Detritus
Alitta succinea	Detritus	Carcinus aestuarii	Suspension Feeders		Gastropoda	Detritus	Atherina boyeri	Scrapers
Monocorophium insidiosum	Detritus	Aphanius fasciatus	Scrapers		Bivalvia	Picocyanobacteria	Atherina boyeri	Surface Deposit Feeders
Oligochaeta	Detritus	Suspension Feeders	Detritus		Bivalvia	Nanocyanobacteria	Gobidae	Scrapers
Chironomus salinarius	Detritus	Benthic Predators	Ruppia cirrhosa		Bivalvia	Detritus	Gobidae	Surface Deposit Feeders
Chelon ramada	Bivalvia	Benthic Predators	Lamprothamnium papulosum		Polychaeta	Picocyanobacteria	Carcinus aestuarii	Suspension Feeders
Chelon ramada	Gastropoda	Copepoda	Detritus		Polychaeta	Nanocyanobacteria	Aphanius fasciatus	Scrapers
Chelon ramada	Polychaeta mobile	Copepoda	Filter Feeders		Polychaeta	Detritus	Subsurface Deposit Feeders	Detritus
Chelon ramada	Crustacea	Filter Feeders	Detritus		Spionidae	Picocyanobacteria
Chelon ramada	Polychaeta sedentary	Scrapers	Detritus		Spionidae	Nanocyanobacteria
Chelon saliens	Bivalvia	Upogebia pusilla	Detritus		Spionidae	Detritus
Chelon saliens	Gastropoda				Syllidae sp.	Picocyanobacteria
Chelon saliens	Polychaeta mobile				Syllidae sp.	Nanocyanobacteria
Chelon saliens	Crustacea				Syllidae sp.	Detritus
Chelon saliens	Polychaeta sedentary				Nereididae sp.	Picocyanobacteria
Chelon aurata	Bivalvia				Nereididae sp.	Nanocyanobacteria
Chelon aurata	Gastropoda				Nereididae sp.	Detritus
Chelon aurata	Polychaeta mobile				Oligochaeta	Picocyanobacteria
Chelon aurata	Crustacea				Oligochaeta	Nanocyanobacteria
Chelon aurata	Polychaeta sedentary				Oligochaeta	Detritus
Mugil cephalus	Bivalvia				Balanidae sp.	Picocyanobacteria
Mugil cephalus	Gastropoda				Balanidae sp.	Nanocyanobacteria
Mugil cephalus	Polychaeta mobile				Balanidae sp.	Detritus
Mugil cephalus	Crustacea				Cumacea sp.	Picocyanobacteria
Mugil cephalus	Polychaeta sedentary				Cumacea sp.	Nanocyanobacteria
Mugil cephalus	Detritus				Cumacea sp.	Detritus
Solea solea	Bivalvia				Tanaidacea sp.	Picocyanobacteria
Solea solea	Gastropoda				Tanaidacea sp.	Nanocyanobacteria
Solea solea	Polychaeta mobile				Tanaidacea sp.	Detritus
Solea solea	Crustacea				Malacostraca	Picocyanobacteria
Solea solea	Polychaeta sedentary				Malacostraca	Nanocyanobacteria
Platichthys flesus	Bivalvia				Malacostraca	Detritus
Platichthys flesus	Gastropoda				Chironomidae	Picocyanobacteria
Platichthys flesus	Polychaeta mobile				Chironomidae	Nanocyanobacteria
Platichthys flesus	Crustacea				Chironomidae	Detritus
Platichthys flesus	Polychaeta sedentary				Shrimp	Chironomidae
Maja squinado	Gastropoda				Shrimp	Copepoda
Maja squinado	Crustacea				Shrimp	Diatom
Maja squinado	Polychaeta sedentary				Shrimp	Mysida
Carcinus aestuarii	Bivalvia				Shrimp	Polychaeta
Aphanius fasciatus	Crustacea				Anguilla anguilla	Engraulis encrasicolus
Bivalvia	Detritus				Anguilla anguilla	Shrimp
Gastropoda	Ruppia cirrhosa				Anguilla anguilla Juveniles	Palemon sp.
Gastropoda	Lamprothamnium papulosum				Anguilla anguilla Juveniles	Crangon crangon
Polychaeta mobile	Ruppia cirrhosa				Anguilla anguilla Juveniles	Shrimp
Polychaeta mobile	Lamprothamnium papulosum				Anguilla anguilla Juveniles	Chironomidae
Amphipoda	Ruppia cirrhosa				Chelon ramada	Detritus
Amphipoda	Lamprothamnium papulosum				Chelon ramada	Diatom
Polychaeta sedentary	Detritus				Chelon ramada	Copepoda
Copepoda	Detritus				Chelon ramada	Amphipoda
Copepoda	Small invertebrate larvae				Copepoda	Diatom
Polychaeta larvae	Detritus				Copepoda	Dinoflagellata
Bivalvia larvae	Detritus				Copepoda	Picocyanobacteria
Rotifera	Detritus				Copepoda	Nanocyanobacteria
Crustacea	Detritus				Copepoda	Rotifera
Upogebia pusilla	Detritus				Rotifera	Detritus
					Monocorophium insidiosum	Detritus
					Amphipoda	Detritus
					Gammarus sp.	Detritus
					Atherina boyeri	Gammarus sp.
					Atherina boyeri	Amphipoda
					Atherina boyeri	Nereididae sp.
					Gobidae	Crustacea
					Gobidae	Polychaeta sedentary
					Carcinus aestuarii	Bivalvia
					Aphanius fasciatus	Crustacea
					Chelon ramada	Crustacea
					Chelon ramada	Polychaeta
					Chelon saliens	Crustacea
					Chelon saliens	Polychaeta
					Chelon aurata	Crustacea
					Chelon aurata	Polychaeta
					Mugil cephalus	Crustacea
					Mugil cephalus	Polychaeta
					Crustacea	Detritus
