# Supplementary material for: Eutrophication triggered changes in network structure and fluxes of the Comacchio Lagoon (Italy)
Source: PLoS One. 2025 Jan 8;20(1):e0313416. doi: 10.1371/journal.pone.0313416 (PMC11981538; doi:10.1371/journal.pone.0313416)
Supplement: S3 Table — (XLS) [file pone.0313416.s003.xls]

## Sheet: S3
PRE-transformation fluxes (kJ/m2/day)	Actiniaria	Anguilla anguilla	Atherina boyeri	Benthic Predators	Copepoda	Detritus	Dicentrarchus labrax	Filter Feeders	Grazers	Lamprothamnium papulosum	Mugil spp.	Ruppia cirrhosa	Scrapers	Shrimp	Subsurface Deposit Feeders	Surface Deposit Feeders	Suspension Feeders
Actiniaria	0	0	0.000149353	0	0	0	0	0	0	0	0	0	0	0	0	0	0
Anguilla anguilla	0	0	0	0	0	0	0	0	0	0	0	0	0	0	0	0	0
Atherina boyeri	0	0.000367302	0	0	0	0	1.88954e-05	0	0	0	0	0	0	0	0	0	0
Benthic Predators	0	0	0	0	0	0	0	0	0	0	3.88506e-05	0	0	0	0	0	0
Copepoda	0	0	0	0	0	0	0	0	0	0	0	0	0	0	0	0	0
Detritus	1.03454	0	0	0	0.281108	0	0	0.000686438	0	0	0.000388506	0	67.0624	0	68.5646	38.1969	3.33466
Dicentrarchus labrax	0	0	0	0	0	0	0	0	0	0	0	0	0	0	0	0	0
Filter Feeders	2.6691e-06	0	0	0	7.25259e-07	0	0	0	0	0	0	0	0	0	0	0	0
Grazers	0	0.221745	0.0164411	0	0	0	0	0	0	0	0.0152455	0	0	0	0	0	0
Lamprothamnium papulosum	0	0	0	1.65707	0	0	0	0	51.2046	0	0	0	67.0624	0	0	19.0984	0
Mugil spp.	0	0	0	0	0	0	0	0	0	0	0	0	0	0	0	0	0
Ruppia cirrhosa	0	0	0	1.65707	0	0	0	0	51.2046	0	0	0	67.0624	0	0	19.0984	0
Scrapers	0	0.14342	0.0106337	0	0	0	0	0	0	0	0.00986044	0	0	22.5552	0	0	0
Shrimp	0	0.126186	0.00935589	0	0	0	0.00649145	0	0	0	0	0	0	0	0	0	0
Subsurface Deposit Feeders	0	0.00921471	0.000683215	0	0	0	0	0	0	0	0	0	0	1.44917	0	0	0
Surface Deposit Feeders	0	0.12328	0.00914043	0	0	0	0	0	0	0	0.00847576	0	0	0	0	0	0
Suspension Feeders	0	0	0	0	0	0	0	0	0	0	0.000505057	0	0	0	0	0	0
POST-transformation fluxes (kJ/m2/day)	Actiniaria	Anguilla anguilla	Atherina boyeri	Benthic predators	Birds	Copepoda	Detritus	Diatom	Dinoflagellata	Engraulis encrasicolus	Filter Feeders	Grazers	Mugil spp.	Nanocyanobacteria	Picocyanobacteria	Scrapers	Shrimp	Subsurface Deposit Feeders	Surface Deposit Feeders	Suspension Feeders
Actiniaria	0	0	0	0	0	0	0	0	0	0	0	0	0	0	0	0	0	0	0	0
Anguilla anguilla	0	0	0	0	0.0005043	0	0	0	0	0	0	0	0	0	0	0	0	0	0	0
Atherina boyeri	0	0	0	0	0	0	0	0	0	0	0	0	0	0	0	0	0	0	0	0
Benthic predators	0	0	0	0	0	0	0	0	0	0	0	0	0	0	0	0	0	0	0	0
Birds	0	0	0	0	0	0	0	0	0	0	0	0	0	0	0	0	0	0	0	0
Copepoda	0	0	0	0	0	0	0	0	0	0.00210141	0	0	2.31408e-05	0	0	0	0.00206192	0	0	0
Detritus	0.0359745	0	0	0.0009993	0	0.139079	0	0	0	0	1.87927e-06	4.40038	0.000964198	0	0	2.3618	0	1.99904	25.2963	0.691153
Diatom	0	0	0	0	0	0.139079	0	0	0	0	0	4.40038	0.000964198	0	0	0	0.0859133	0	12.6482	0
Dinoflagellata	0	0	0	0	0	0.139079	0	0	0	0	0	4.40038	0	0	0	0	0	0	12.6482	0
Engraulis encrasicolus	0	0.00297531	0	0	0.00335292	0	0	0	0	0	0	0	0	0	0	0	0	0	0	0
Filter Feeders	0	0	0	0	0	1.01064e-09	0	0	0	0	0	0	0	0	0	0	0	0	0	0
Grazers	0	0	0	0	0	0	0	0	0	0.566793	0	0	0	0	0	0	0.556142	0	0	0
Mugil spp.	0	0	0	0	0.000663314	0	0	0	0	0	0	0	0	0	0	0	0	0	0	0
Nanocyanobacteria	0.0359745	0	0	0.0009993	0	0.139079	0	0	0	0	0	4.40038	0	0	0	0	0	0	12.6482	0.345577
Picocyanobacteria	0.0359745	0	0	0.0009993	0	0.139079	0	0	0	0	0	4.40038	0	0	0	0	0	0	12.6482	0.345577
Scrapers	0	0	3.62479e-05	0	0	0	0	0	0	0	0	0	0.000299264	0	0	0	0	0	0	0
Shrimp	0	0.0110385	0	0	0	0	0	0	0	0	0	0	0	0	0	0	0	0	0	0
Subsurface Deposit Feeders	0	0.000218099	0	0	0	0	0	0	0	0	0	0	0	0	0	0	0.00464769	0	0	0
Surface Deposit Feeders	0	0	0.00562251	0	0	0	0	0	0	0	0	0	0.0232098	0	0	0	2.06807	0	0	0
Suspension Feeders	0	0	0	0	0	0	0	0	0	0	0	0	0	0	0	0	0	0	0	0
