# Supplementary material for: Eutrophication triggered changes in network structure and fluxes of the Comacchio Lagoon (Italy)
Source: PLoS One. 2025 Jan 8;20(1):e0313416. doi: 10.1371/journal.pone.0313416 (PMC11981538; doi:10.1371/journal.pone.0313416)
Supplement: S4 Table — (XLS) [file pone.0313416.s004.xls]

## Sheet: S4
PRE-transformation			POST-transformation
Node	nDC	nBC	Node	nDC	nBC
Detritus	0.35	36.929	Engraulis encrasicolus	0.218	29.954
Atherina boyeri	0.35	17.484	Detritus	0.4	24.849
Crustacea	0.275	14.486	Nanocyanobacteria	0.382	18.203
Gastropoda	0.25	13.632	Picocyanobacteria	0.382	18.203
Bivalvia	0.2	7.747	Copepoda	0.145	16.894
Lamprothamnium papulosum	0.225	7.684	Crustacea	0.127	12.495
Ruppia cirrhosa	0.225	7.684	Shrimp	0.127	10.703
Polychaeta mobile	0.2	7.179	Polychaeta	0.145	10.213
Mugil cephalus	0.15	6.428	Chelon ramada	0.109	8.988
Polychaeta sedentary	0.225	5.973	Mysida	0.109	7.963
Anguilla anguilla Juveniles	0.225	5.97	Chironomidae	0.091	7.274
Upogebia pusilla	0.1	5.335	Anguilla anguilla Juveniles	0.073	7.205
Copepoda	0.05	5	Zoea larvae	0.091	6.251
Chironomus salinarus	0.1	4.411	Anguilla anguilla	0.073	6.035
Actiniaria	0.075	2.459	Bivalvia	0.073	3.744
Chelon aurata	0.125	1.637	Gobidae	0.036	3.636
Chelon ramada	0.125	1.637	Phalacrocorax pygmaeus	0.055	3.142
Chelon saliens	0.125	1.637	Diatom	0.127	3.132
Platichthys flesus	0.125	1.637	Nereididae sp.	0.073	2.331
Solea solea	0.125	1.637	Rotifera	0.036	1.094
Gammarus sp.	0.125	1.52	Amphipoda	0.055	0.861
Monocorophium insidiosum	0.05	1.08	Dinoflagellata	0.091	0.544
Alitta succinea	0.05	1.08	Acartia	0.073	0.519
Oligochaeta	0.05	1.08	Ciliata	0.073	0.519
Dicentrarchus labrax	0.075	1.048	Gammarus sp.	0.036	0.448
Tritia neritea	0.1	0.899	Phalacrocorax carbo	0.036	0.427
Haminoea hydatis	0.1	0.899	Chelon aurata	0.036	0.173
Hydrobia sp.	0.1	0.899	Chelon saliens	0.036	0.173
Idotea balthica	0.1	0.899	Mugil cephalus	0.036	0.173
Littorina sp.	0.1	0.899	Atherina boyeri	0.055	0.131
Palaemon elegans	0.125	0.878	Actiniaria	0.055	0.108
Anguilla anguilla	0.05	0.621	Balanidae sp.	0.055	0.108
Maja squinado	0.075	0.547	Cumacea sp.	0.055	0.108
Gobidae	0.05	0.028	Gastropoda	0.055	0.108
Amphipoda	0.05	0.014	Hydrobiidae	0.055	0.108
Rotifera	0.05	0	Malacostraca	0.055	0.108
Aphanius fasciatus	0.025	0	Nemertea	0.055	0.108
Bivalvia larvae	0.025	0	Oligochaeta	0.055	0.108
Carcinus aestuarii	0.025	0	Spionidae	0.055	0.108
Polychaeta larvae	0.025	0	Syllidae sp.	0.055	0.108
Small invertebrate larvae	0.025	0	Tanaidacea sp.	0.055	0.108
			Turbellaria	0.055	0.108
			Mugil spp.	0.036	0.034
			Aphanius fasciatus	0.018	0
			Ardea alba	0.018	0
			Ardea cinerea	0.018	0
			Carcinus aestuarii	0.018	0
			Monocorophium insidiosum	0.018	0
			Crangon crangon	0.018	0
			Egretta garzetta	0.018	0
			Palemon sp.	0.018	0
			Podiceps cristatus	0.018	0
			Podiceps nigricollis	0.018	0
			Polychaeta sedentary	0.018	0
			Sterna hirundo	0.018	0
			Sterna sandvicensis	0.018	0
