# Supplementary material for: Eutrophication triggered changes in network structure and fluxes of the Comacchio Lagoon (Italy)
Source: PLoS One. 2025 Jan 8;20(1):e0313416. doi: 10.1371/journal.pone.0313416 (PMC11981538; doi:10.1371/journal.pone.0313416)
Supplement: S5 Table — (XLS) [file pone.0313416.s005.xls]

## Sheet: S5
Node (PRE-transformation)	TL	Node (POST-transformation)	TL
Dicentrarchus labrax	3.91667	Birds	4.13889
Anguilla anguilla	3.39286	Anguilla anguilla	3.63889
Atherina boyeri	3.25	Engraulis encrasicolus	3.08333
Aphanius fasciatus	3	Aphanius fasciatus	3
Carcinus aestuarii	3	Atherina boyeri	3
Flatfish	3	Carcinus aestuarii	3
Gobidae	3	Gobidae	3
Maja squinado	3	Shrimp	2.83333
Shrimp	3	Mugil spp.	2.69444
Mugil spp.	2.875	Copepoda	2.16667
Actiniaria	2.5	Actiniaria	2
Copepoda	2.5	Benthic Predators	2
Upogebia pusilla	2.5	Filter Feeders	2
Benthic Predators	2	Grazers	2
Filter Feeders	2	Scrapers	2
Grazers	2	Subsurface Deposit Feeders	2
Scrapers	2	Surface Deposit Feeders	2
Subsurface Deposit Feeders	2	Suspension Feeders	2
Surface Deposit Feeders	2	Diatom	1
Suspension Feeders	2	Dinoflagellata	1
Lamprothamnium papulosum	1	Nanocyanobacteria	1
Ruppia cirrhosa	1	Picocyanobacteria	1
Detritus	1	Detritus	1
